# Supplementary material for: Dynamic modeling of ABA-dependent expression of the Arabidopsis RD29A gene
Source: Front Plant Sci. 2022 Aug 26;13:928718. doi: 10.3389/fpls.2022.928718 (PMC9458874; doi:10.3389/fpls.2022.928718)
Supplement: Supplementary file 2 [file Data_Sheet_1.zip]

Archive with 2 entries (2 files):
- RD29A Model.sbproj
- __MACOSX/._RD29A Model.sbproj
